# Supplementary material for: Gestodene Accelerates Cutaneous Wound Healing via PAR1-Selective Positive Allosteric Modulation
Source: Int J Mol Sci. 2026 Jun 18;27(12):5502. doi: 10.3390/ijms27125502 (PMC13300339; doi:10.3390/ijms27125502)
Supplement: Supplementary file 1 [file ijms-27-05502-s001.zip]

Archive with 1 entries (1 files):
- ijms-4327158-supplementary.pdf
